# Supplementary material for: Imbalance of Pulmonary Microvascular Endothelial Cell-Expression of Metalloproteinases and Their Endogenous Inhibitors Promotes Septic Barrier Dysfunction
Source: Int J Mol Sci. 2023 Apr 26;24(9):7875. doi: 10.3390/ijms24097875 (PMC10178398; doi:10.3390/ijms24097875)
Supplement: Supplementary file 1 [file ijms-24-07875-s001.zip]

Archive with 1 entries (1 files):
- Supplemental Figures-Jayawardena et all-22-2-2023.pdf
